# Supplementary material for: Hyperthyroidism in the personalized medicine era: the rise of mathematical optimization
Source: J R Soc Interface. 2019 Jun 26;16(155):20190083. doi: 10.1098/rsif.2019.0083 (PMC6597767; doi:10.1098/rsif.2019.0083)
Supplement: Copy of patient data.xlsx [file rsif20190083supp1.xlsx]

## Sheet: Sheet1
Patient S/N	ATD Dosage (mg)	Time (day)	FT4 concentration (pmol/L)
1	0	0	46
1	30	42	34
1	30	84	22
1	25	154	24
1	30	224	18
1	25	301	30
1	25	371	44
1	30	462	39
1	30	532	11
2	0	0	75
2	30	77	13
2	15	105	7
2	10	273	16
2	5	441	15
2	5	532	15
2	0	630	25
2	5	714	13
2	5	917	13
3	0	0	54
3	15	56	19
3	15	126	11
3	10	196	13
3	5	266	18
4	0	0	62.6
4	17.4	189	16
4	10	266	17
4	5	343	26
4	10	392	16
4	10	497	12
4	5	602	12
4	5	679	13
4	5	756	13
4	5	840	15
4	5	924	17
5	0	0	70
5	25	77	18
5	10	147	10
5	5	287	28
5	10	357	15
5	10	462	10
5	10	567	22
5	10	672	11
6	0	0	65
6	30	28	21
6	17.5	84	10
6	10	154	15
6	10	238	14
6	10	392	18
6	0	504	17
6	0	700	23
6	0	770	61
6	20	819	27
6	20	917	11
6	10	945	11
6	5	1050	15
6	5	1148	22
6	10	1218	15
6	10	1302	14
7	0	0	42
7	30	14	19
7	20	56	10
7	10	112	13
7	10	182	11
7	5	280	15
7	5	350	15
7	2.5	420	13
8	0	0	59.9
8	30	21	39.3
8	35.6	84	29
8	30	126	18
8	15	203	12.4
8	10	308	14
8	10	518	15
8	10	686	15
8	10	756	13
8	10	854	15
8	0	1022	61
8	30	1092	32
8	40	1204	18
8	30	1316	11
8	15	1393	13
8	7.5	1477	12
8	7.5	1561	29
8	15	1645	27
8	20	1729	16
8	0	1841	68
8	30	1939	29
9	0	0	80
9	30	112	13
9	15	224	12
9	15	329	18
9	15	406	14
10	0	0	75
10	45	28	14
10	30	70	1
10	10	112	15
10	10	210	8
10	10	280	13
10	10	364	12
10	10	476	11
10	5	539	12
10	2.5	602	12
10	2.5	672	13
11	0	0	25.4
11	30	42	24
11	30	56	13
11	30	70	9
11	10	98	11
11	0	154	15
11	5	252	13
12	0	0	62
12	30	28	27
12	30	84	12
13	0	0	41
13	20	56	9
13	10	140	11
13	7.5	214	10
13	3.8	287	12
13	3.8	378	12
14	0	0	91
14	40	42	15
14	18.8	98	10
14	14	168	12
14	5	238	35
14	11.25	322	24
14	30	399	8
14	11.25	483	12
14	6	587	37
14	15	653	12
14	7.5	709	1
15	0	0	29
15	30	42	27
15	30	112	5
16	0	0	14
16	15	90	13
16	17.5	168	10
17	0	0	11
17	15	56	10
17	15	154	9
18	0	0	34
18	15	84	11
19	0	0	58
19	20	70	25
19	15	126	12
19	10	182	13
19	10	294	16
20	0	0	71.8
20	30	70	8
20	15	140	16
20	7.5	203	14
20	11.25	259	12
20	7.5	315	15
20	3.75	406	15
20	7.5	490	16
20	7.5	574	18
21	0	0	77
21	30	28	25
21	30	112	11
22	0	0	8
22	5	42	13
22	15	84	4
22	0	112	27
22	5	182	19
23	0	0	40
23	15	35	16
23	15	119	10
23	7.5	203	13
24	0	0	47.4
24	30	56	10.6
24	25	98	10.1
24	10	154	16.4
24	10	210	14.2
24	7.5	266	13.6
24	5	322	17.8
25	0	0	9
25	20	84	13
25	26.3	168	11
26	0	0	34.7
26	45	70	20
26	30	126	10
27	0	0	52
27	40	28	25
27	30	84	10
27	20	140	11
28	0	0	27
28	30	28	16
28	35	112	9
29	0	0	71
29	45	42	50
29	40	70	50
30	0	0	29
30	30	42	14
30	45	98	8
31	0	0	91
31	40	56	13
31	30	105	11.9
32	0	0	12
32	3.75	112	11
32	7.5	168	10
32	15	252	9
33	0	0	22
33	35	42	35
33	30	98	22
34	0	0	38.6
34	30	49	9
34	15	112	10
34	15	161	11
34	10	196	13
34	10	259	9
34	7.5	329	13
34	5	399	15
34	5	511	15
34	5	658	16
34	0	693	14
34	0	847	43
34	20	896	13
34	8	966	12
34	5	1113	17
35	0	0	25
35	15	56	12
35	10	119	14
35	6.8	196	12
35	5	259	15
35	5	357	14
35	5	392	13
35	5	441	16
36	0	0	80
36	40	56	5.3
36	10	84	14.2
36	10	126	13.2
36	10	182	11
36	5	252	12.2
36	2.5	357	16.8
36	0	427	16
36	0	518	15
37	0	0	77
37	60	5	60
37	30	75	26
37	20	145	8
37	25	215	3
38	0	0	50
38	30	42	23.2
38	15	105	27.5
38	30	133	13.3
38	15	203	15.2
38	15	301	10.6
38	15	399	11
38	10	448	17
38	10	532	13
38	0	623	15
38	0	805	23
38	5	882	19
38	5	959	16
38	10	1036	16
38	15	1113	12
39	0	0	46
39	30	21	14
39	20	70	24
39	20	140	13
40	0	0	48
40	30	10	28
40	30	70	7
40	10	70	10
40	5	77	11
40	5	77	12
41	0	0	51
41	22.5	56	16
41	30	98	6
41	15	147	12
41	10	224	14
41	15	294	11
41	15	406	11
42	0	0	44.3
42	0	21	55
42	20	49	28
42	20	91	20
42	15	119	23
42	20	196	17
42	20	322	15
42	25	434	11
43	0	0	22.2
43	10	56	12.2
43	10	112	12.7
43	10	168	11
43	5	266	12
43	5	364	14
44	0	0	37
44	30	56	11
44	20	112	10
44	10	168	9
45	0	0	36
45	20	77	16
45	10	133	18
45	15	203	18
45	15	287	17
46	0	0	32
46	15	84	10
46	10	133	11
46	5	196	14
46	5	280	16
47	0	0	23
47	40	28	5
47	30	98	15
47	30	175	11
47	20	252	15
48	0	0	45
48	30	112	30
48	52.5	224	22
48	45	308	18
48	37.5	420	15
48	0	490	27
48	20	567	10
48	25	644	10
48	25	721	12
48	20	798	11
49	0	0	32
49	10	56	15.4
49	10	112	13.1
49	10	280	13.1
49	10	336	13
49	5	385	14
49	5	434	14
49	5	462	13.7
49	5	518	17.3
49	5	546	13.9
49	5	651	14.6
49	5	728	13.6
49	5	805	14
49	5	882	14
49	0	1064	18
49	0	1106	17
49	0	1148	18
49	5	1225	14
49	5	1295	13
49	5	1400	12
49	5	1484	16
49	5	1568	12
49	5	1624	14
49	5	1708	19
