# Supplementary material for: Hyperthyroidism in the personalized medicine era: the rise of mathematical optimization
Source: J R Soc Interface. 2019 Jun 26;16(155):20190083. doi: 10.1098/rsif.2019.0083 (PMC6597767; doi:10.1098/rsif.2019.0083)
Supplement: FT4_3Dsurface.m [file rsif20190083supp2.m]

%% 3-D surface plot, FT4(z-axis) VS Dose (y-axis) VS time (x-axis)

 [X, Y]=meshgrid(0:3:120, 0:1.5:60);
 
 A = 0.052;
 IC50 = 58.151;
 C = 0.003;
 C1 = - 0.051;

 Z =  A*(1- Y./(IC50 + + Y)).* exp(A*( 1 - Y ./(IC50 + Y) ) .*X) ./ (C .* exp( A*( 1 - Y ./ (IC50 + Y)) .*X) + ...
     A *C1*( 1- Y ./(IC50 + Y)));
 
Z(:,1)= [
   75
66.69865496
60.05184094
54.60974037
50.0720428
46.23059514
42.93656966
40.08073447
37.58110658
35.37495387
33.41345786
31.65805892
30.07789601
28.64797669
27.34784544
26.16059887
25.07214675
24.07065018
23.14608918
22.28992633
21.49484231
20.75452618
20.06350747
19.41702079
18.81089579
18.24146707
17.70550003
17.20012936
16.72280781
16.27126327
15.84346256
15.43758086
15.05197566
14.68516458
14.33580628
14.0026841
13.68469192
13.38082184
13.09015355
12.81184501
12.54512428
]';


 
Z(1, :) =[
75
76.29352815
77.60936583
78.94789781
80.30951552
81.6946171
83.10360759
84.53689899
85.99491044
87.47806826
88.98680618
90.52156536
92.08279459
93.67095041
95.28649722
96.92990743
98.60166161
100.3022486
102.0321657
103.7919187
105.5820223
107.4029999
109.2553839
111.1397161
113.0565475
115.0064385
116.9899593
119.0076901
121.0602207
123.1481514
125.2720927
127.4326658
129.6305023
131.866245
134.1405477
136.4540753
138.8075045
141.2015233
143.6368319
146.1141424
148.6341791
];

figure 

surf(X, Y, Z)
colormap winter

axis tight 

box on

set(gca,  'XTick',[0 20 40 60 80 100 120]); 
set(gca,  'YTick',[0 10 20 30 40 50 60]); 

set(gca, 'xdir', 'normal', 'ydir', 'reverse');

xlabel('Time (day)', 'FontSize', 10);
ylabel('Drug dosage (mg)', 'FontSize', 10);
zlabel('FT4 value (pmol/L)', 'FontSize', 10);
xlim([0 inf])
ylim([0 inf])
