# Supplementary material for: Hyperthyroidism in the personalized medicine era: the rise of mathematical optimization
Source: J R Soc Interface. 2019 Jun 26;16(155):20190083. doi: 10.1098/rsif.2019.0083 (PMC6597767; doi:10.1098/rsif.2019.0083)
Supplement: FT4cures_different_dataset.m [file rsif20190083supp4.m]

% Plot FT4 curve changes with respect to different visits data
% (3-visit, 4-visit, 5-visit) in  42 days of time period 

% Patient 2 Model 1: parameteres estimated 
%           A           IC_50       C      C_1
% 3-visit: 8.211346774	68.80716817	0.643350936	-0.065015682
% 4-visit: 2.773558913	146.5945014	0.206239554	-0.061025842
% 5-visit: 0.051601069	58.15100664	0.003304874	-0.050713276

A   = [8.211346774  2.773558913  0.051601069];
IC_50 = [68.80716817 146.5945014 58.15100664];
C    = [0.643350936 0.206239554 0.003304874 ];
C_1  = [-0.065015682 -0.061025842  -0.050713276];


d = 0:2:45; % drug dosage
t= 42; % fixed time length (day)


for i =1:3
  for j= 2:length(d)
    y1(i,j)  =(A(i)*IC_50(i)/(IC_50(i) + d(j))) * exp(A(i)*IC_50(i)/(IC_50(i) + d(j))*t);
    y2(i, j) = C(i)*exp(A(i)*IC_50(i)/(IC_50(i) + d(j))*t) +  C_1(i)*A(i)*IC_50(i)/(IC_50(i) + d(j)); 
      Y(i,j) = y1(i, j)/y2(i,j);
  end 
  Y(i, 1) =75;
end

plot(d, Y(1,:), 'm-o', d, Y(2,:), 'b*-', d, Y(3,:), 'k-');

grid on

xlabel('Drug dosage (mg)', 'FontSize', 12);
ylabel('FT4 value (pmol/L)', 'FontSize', 12);
legend(['At most 3-visit data'], ['At most 4-visit data'], ['At most 5-visit data'])
