# Supplementary material for: Hyperthyroidism in the personalized medicine era: the rise of mathematical optimization
Source: J R Soc Interface. 2019 Jun 26;16(155):20190083. doi: 10.1098/rsif.2019.0083 (PMC6597767; doi:10.1098/rsif.2019.0083)
Supplement: FT4curves_different_dose.m [file rsif20190083supp5.m]

% Plot predicted FT4 curves of patient 2 for different drug dosages with an
% initial FT4 value of 75 pmol/L  
%
% Parameters estimated  based on the first 5-visit data
%           A           IC_50       C      C_1
%  0.051601069	58.15100664	0.003304874	-0.050713276

d = 5:5:35;
t=0:1.25:50;

A = 0.051601069;
IC_50 = 58.15100664;
C = 0.003304874;
C_1 = -0.050713276;


 for i= 1:length(d)
  for j =2:length(t)         
     
    y1(i,j)  =(A*IC_50/(IC_50 + d(i))) * exp(A*IC_50/(IC_50 + d(i))*t(j));
    y2(i, j) = C*exp(A*IC_50/(IC_50 + d(i))*t(j)) +  C_1*A*IC_50/(IC_50 + d(i)); 
    
     Y(i,j) = y1(i, j)/y2(i,j);
  end
 end

for i=1:length(d)
    Y(i,1) = 75;
end

 
plot(t, Y(1,:), 'm*:', t, Y(2,:), 'p--', t, Y(3,:), 'c-o', t, Y(4,:), '-d', t, Y(5,:), 'g-+', t, Y(6,:), 'b--', t, Y(7,:), 'r.--');
grid on

%grid minor

xlabel('Time (day)', 'FontSize', 12);
ylabel('FT4 value (pmol/L)', 'FontSize', 12);

legend(['Dose 5mg'],['Dose 10mg'], ['Dose 15mg'], ['Dose 20mg'], ['Dose 25mg'], ['Dose 30mg'], ['Dose 35mg'])


 
