# Supplementary material for: Hyperthyroidism in the personalized medicine era: the rise of mathematical optimization
Source: J R Soc Interface. 2019 Jun 26;16(155):20190083. doi: 10.1098/rsif.2019.0083 (PMC6597767; doi:10.1098/rsif.2019.0083)
Supplement: constraint.m [file rsif20190083supp8.m]

function [c, ceq]=constraint(x)

global B;
global NumOfvisit

m = size(B, 1);  % row number of B

if m <= NumOfvisit
 
   c=zeros(m, 1);
   for j= 1:m
        c(j) = (x(2) + B(j, 1))*log(x(1)*x(2)*x(4)) - B(j, 2)*x(1)*x(2) - ...
        (x(2) + B(j, 1))*log(x(3)*(x(2) + B(j, 1))) + 10^(-6);    
    end
else
    
new_m = NumOfvisit;    
c=zeros(new_m, 1);

    for j= 1:new_m
      c(j)= (x(2) + B(j, 1))*log(x(1)*x(2)*x(4)) - B(j, 2)*x(1)*x(2) - ...
        (x(2) + B(j, 1))*log(x(3)*(x(2) + B(j, 1))) + 10^(-6);    
    end
end

ceq = x(1) - B(1, 3) * (x(3) - x(1)*x(4));
    
return       
